# Supplementary material for: Molecular and Functional Characterization of Pheromone Binding Protein 2 from Cyrtotrachelus buqueti (Coleoptera: Curculionidae)
Source: Int J Mol Sci. 2023 Nov 29;24(23):16925. doi: 10.3390/ijms242316925 (PMC10706763; doi:10.3390/ijms242316925)
Supplement: Supplementary file 1 [file ijms-24-16925-s001.zip]

Archive with 1 entries (1 files):
- ijms-2702527-supplementary.pdf
